# Supplementary material for: The population genetics of human disease: The case of recessive, lethal mutations
Source: PLoS Genet. 2017 Sep 28;13(9):e1006915. doi: 10.1371/journal.pgen.1006915 (PMC5619689; doi:10.1371/journal.pgen.1006915)
Supplement: S2 Table — (XLSX) [file pgen.1006915.s002.xlsx]

## Sheet: Table S2
	HGVS nomenclature	chr	pos	SNP	ref	alt	type	gene	OMIM	eur_freq	eur_AN	hom	Cov_mean	Cov_median	x15	Included	Annotation
1	NM_001128085.1(ASPA):c.746A>T (p.Asp249Val)	17	3402186	rs104894552	A	T	nonCpGtv	ASPA	271900	0.000336118	41652	0	24.11	20	0.7932	No - Cov	missense
2	NM_001128085.1(ASPA):c.654C>A (p.Cys218Ter)	17	3397663	rs104894549	C	A	CpGtv	ASPA	271900	1.5e-05	66706	0	97.11	100	0.9995	Yes	stop_gained
3	NM_001128085.1(ASPA):c.692A>G (p.Tyr231Cys)	17	3397701	rs104894550	A	G	nonCpGti	ASPA	271900	0	66664	0	97.08	100	0.9988	Yes	missense
4	NM_000049.2(ASPA):c.79G>A (p.Gly27Arg)	17	3379532	rs766328537	G	A	CpGti	ASPA	271900	0	66740	0	95.87	100	1	Yes	missense
5	NM_001128085.1(ASPA):c.71A>G (p.Glu24Gly)	17	3379524	rs104894551	A	G	nonCpGti	ASPA	271900	0	0	0	95.55	100	1	Yes	missense
6	NM_001128085.1(ASPA):c.454T>C (p.Cys152Arg)	17	3386814	rs104894548	T	C	nonCpGti	ASPA	271900	0	0	0	92.95	100	1	Yes	missense
7	NM_000049.2(ASPA):c.541C>A (p.Pro181Thr)	17	3392543	rs786204572	C	A	nonCpGtv	ASPA	271900	0	0	0	91.48	100	0.9994	Yes	missense
8	NM_000049.2(ASPA):c.859G>A (p.Ala287Thr)	17	3402299	rs774323189	G	A	CpGti	ASPA	271900	3.01e-05	66336	0	49.85	43	0.9971	Yes	missense
9	NM_001128085.1(ASPA):c.854A>C (p.Glu285Ala)	17	3402294	rs28940279	A	C	nonCpGtv	ASPA	271900	0.000632969	66354	0	49.54	42	0.9967	Yes	missense
10	NM_001128085.1(ASPA):c.914C>A (p.Ala305Glu)	17	3402354	rs28940574	C	A	nonCpGtv	ASPA	271900	0.000357888	64266	0	43.63	35	0.9859	Yes	missense
11	NM_000049.2(ASPA):c.820G>A (p.Gly274Arg)	17	3402260	rs761064915	G	A	CpGti	ASPA	271900	1.53e-05	65292	0	41.65	35	0.9874	Yes	missense
12	NM_000050.4(ASS1):c.323G>T (p.Arg108Leu)	9	133333936	rs35269064	G	T	CpGtv	ASS1	215700	0.00185063	63762	1	37.7	34	0.9586	No - Hom	missense
13	NM_000050.4(ASS1):c.970G>A (p.Gly324Ser)	9	133364851	rs121908639	G	A	CpGti	ASS1	215700	3e-05	66734	0	95.37	100	0.9921	Yes	missense
14	NM_000050.4(ASS1):c.910C>T (p.Arg304Trp)	9	133364791	rs121908642	C	T	CpGti	ASS1	215700	4.5e-05	66736	0	95.03	100	0.9998	Yes	missense
15	NM_000050.4(ASS1):c.1194-1G>C	9	133376362	rs727503814	G	C	nonCpGtv	ASS1	215700	3e-05	66716	0	79.12	81	0.9997	Yes	splice_region
16	NM_000050.4(ASS1):c.835C>T (p.Arg279Ter)	9	133355833	rs121908645	C	T	CpGti	ASS1	215700	1.52e-05	65948	0	42.32	37	0.9856	Yes	stop_gained
17	NM_000050.4(ASS1):c.1168G>A (p.Gly390Arg)	9	133374932	rs121908641	G	A	CpGti	ASS1	215700	0.000317601	62972	0	41.16	32	0.9558	Yes	missense
18	NM_000050.4(ASS1):c.1087C>T (p.Arg363Trp)	9	133370370	rs121908640	C	T	CpGti	ASS1	215700	0	0	0	40.4	34	0.98	Yes	missense
19	NM_004328.4(BCS1L):c.232A>G (p.Ser78Gly)	2	219525942	rs28937590	A	G	nonCpGti	BCS1L	603358	0.000299679	66738	0	97.03	100	1	Yes	missense
20	NM_000492.3(CFTR):c.1327G>T (p.Asp443Tyr)	7	117188812	rs147422190	G	T	nonCpGtv	CFTR	219700	0.000406567	51652	0	30.38	20	0.7535	No - Cov	missense
21	NM_000492.3(CFTR):c.1364C>A (p.Ala455Glu)	7	117188849	rs74551128	C	A	CpGtv	CFTR	219700	7.99e-05	50046	0	30.18	19	0.736	No - Cov	missense
22	NM_000492.3(CFTR):c.3140-26A>G	7	117251609	rs76151804	A	G	nonCpGti	CFTR	219700	2.73e-05	36646	0	26.09	17	0.6356	No - Cov	intronic
23	NM_000492.3(CFTR):c.3717+12191C>T	7	117280015	rs75039782	C	T	CpGti	CFTR	219700	0	0	0	0	0	0	No - Cov	intronic
24	NM_000492.3(CFTR):c.4056G>C (p.Gln1352His)	7	117304834	rs113857788	G	C	nonCpGtv	CFTR	219700	0	66730	4	96.94	100	0.9995	No - Hom	missense
25	NM_000492.3(CFTR):c.613C>T (p.Pro205Ser)	7	117175335	rs121908803	C	T	nonCpGti	CFTR	219700	0	0	0	98.9	100	1	Yes	missense
26	NM_000492.3(CFTR):c.617T>G (p.Leu206Trp)	7	117175339	rs121908752	T	G	nonCpGtv	CFTR	219700	0.000314682	66734	0	98.82	100	1	Yes	missense
27	NM_000492.3(CFTR):c.595C>T (p.His199Tyr)	7	117175317	rs121908802	C	T	nonCpGti	CFTR	219700	0	0	0	98.73	100	1	Yes	missense
28	NM_000492.3(CFTR):c.580-1G>T	7	117175301	rs121908793	G	T	nonCpGtv	CFTR	219700	1.5e-05	66738	0	98.26	100	1	Yes	splice_region
29	NM_000492.3(CFTR):c.2657+5G>A	7	117242922	rs80224560	G	A	nonCpGti	CFTR	219700	0.00014984	66738	0	98.2	100	1	Yes	splice_region
30	NM_000492.3(CFTR):c.658C>T (p.Gln220Ter)	7	117175380	rs397508778	C	T	nonCpGti	CFTR	219700	1.5e-05	66732	0	97.36	100	0.9998	Yes	stop_gained
31	NM_000492.3(CFTR):c.1A>G (p.Met1Val)	7	117120149	rs397508328	A	G	nonCpGti	CFTR	219700	7.53e-05	66398	0	93.05	100	0.9918	Yes	missense
32	NM_000492.3(CFTR):c.14C>T (p.Pro5Leu)	7	117120162	rs193922501	C	T	nonCpGti	CFTR	219700	4.52e-05	66436	0	92.65	100	0.9933	Yes	missense
33	NM_000492.3(CFTR):c.200C>T (p.Pro67Leu)	7	117149123	rs368505753	C	T	nonCpGti	CFTR	219700	6e-05	66692	0	91.64	100	0.9989	Yes	missense
34	NM_000492.3(CFTR):c.2909G>A (p.Gly970Asp)	7	117246728	rs386134230	G	A	nonCpGti	CFTR	219700	0	66576	0	91.32	100	0.9957	Yes	missense
35	NM_000492.3(CFTR):c.2780T>C (p.Leu927Pro)	7	117243708	rs397508435	T	C	nonCpGti	CFTR	219700	0	0	0	91.21	100	0.9992	Yes	missense
36	NM_000492.3(CFTR):c.2813T>G (p.Val938Gly)	7	117243741	rs193922511	T	G	nonCpGtv	CFTR	219700	5.99e-05	66738	0	90.56	100	0.9991	Yes	missense
37	NM_000492.3(CFTR):c.223C>T (p.Arg75Ter)	7	117149146	rs121908749	C	T	CpGti	CFTR	219700	1.5e-05	66698	0	90.2	100	0.9981	Yes	stop_gained
38	NM_000492.3(CFTR):c.2834C>T (p.Ser945Leu)	7	117243762	rs397508442	C	T	CpGti	CFTR	219700	0.000104888	66738	0	89.01	99	0.9991	Yes	missense
39	NM_000492.3(CFTR):c.178G>T (p.Glu60Ter)	7	117149101	rs77284892	G	T	nonCpGtv	CFTR	219700	6e-05	66660	0	89.01	100	0.9983	Yes	stop_gained
40	NM_000492.3(CFTR):c.1021T>C (p.Ser341Pro)	7	117180305	rs397508144	T	C	nonCpGti	CFTR	219700	0	0	0	88.91	97	0.9992	Yes	missense
41	NM_000492.3(CFTR):c.2988+1G>A	7	117246808	rs75096551	G	A	nonCpGti	CFTR	219700	0	66614	0	88.79	97	0.9971	Yes	splice_region
42	NM_000492.3(CFTR):c.1013C>T (p.Thr338Ile)	7	117180297	rs77409459	C	T	nonCpGti	CFTR	219700	7.5e-05	66710	0	88.41	96	0.9991	Yes	missense
43	NM_000492.3(CFTR):c.1007T>A (p.Ile336Lys)	7	117180291	rs397508139	T	A	nonCpGtv	CFTR	219700	0	66706	0	88.04	96	0.9989	Yes	missense
44	NM_000492.3(CFTR):c.1040G>A (p.Arg347His)	7	117180324	rs77932196	G	A	CpGti	CFTR	219700	1.5e-05	66704	0	88.03	96	0.9992	Yes	missense
45	NM_000492.3(CFTR):c.1040G>C (p.Arg347Pro)	7	117180324	rs77932196	G	C	CpGtv	CFTR	219700	1.5e-05	66704	0	88.03	96	0.9992	Yes	missense
46	NM_000492.3(CFTR):c.171G>A (p.Trp57Ter)	7	117149094	rs121909025	G	A	nonCpGti	CFTR	219700	0	0	0	87.59	100	0.998	Yes	stop_gained
47	NM_000492.3(CFTR):c.1046C>T (p.Ala349Val)	7	117180330	rs121909021	C	T	CpGti	CFTR	219700	0.000224881	66702	0	87.25	95	0.9991	Yes	missense
48	NM_000492.3(CFTR):c.1000C>T (p.Arg334Trp)	7	117180284	rs121909011	C	T	CpGti	CFTR	219700	4.5e-05	66704	0	87.19	94	0.9989	Yes	missense
49	NM_000492.3(CFTR):c.1054C>T (p.Arg352Trp)	7	117180338	rs193922497	C	T	CpGti	CFTR	219700	3e-05	66700	0	86.52	94	0.9991	Yes	missense
50	NM_000492.3(CFTR):c.1438G>T (p.Gly480Cys)	7	117199563	rs79282516	G	T	nonCpGtv	CFTR	219700	0	0	0	86.22	96	0.998	Yes	missense
51	NM_000492.3(CFTR):c.1055G>A (p.Arg352Gln)	7	117180339	rs121908753	G	A	CpGti	CFTR	219700	1.5e-05	66702	0	86.15	94	0.9991	Yes	missense
52	NM_000492.3(CFTR):c.1466C>A (p.Ser489Ter)	7	117199591	rs397508211	C	A	nonCpGtv	CFTR	219700	0	0	0	86.12	95	0.9983	Yes	stop_gained
53	NM_000492.3(CFTR):c.2908G>C (p.Gly970Arg)	7	117243836	rs397508453	G	C	nonCpGtv	CFTR	219700	0	0	0	86.01	96	0.9988	Yes	missense
54	NM_000492.3(CFTR):c.988G>T (p.Gly330Ter)	7	117180272	rs79031340	G	T	nonCpGtv	CFTR	219700	0	0	0	85.35	90	0.9988	Yes	stop_gained
55	NM_000492.3(CFTR):c.1475C>T (p.Ser492Phe)	7	117199600	rs121909017	C	T	nonCpGti	CFTR	219700	0	0	0	84.97	92	0.9986	Yes	missense
56	NM_000492.3(CFTR):c.3752G>A (p.Ser1251Asn)	7	117282526	rs74503330	G	A	nonCpGti	CFTR	219700	0	66658	0	84.68	92	0.9978	Yes	missense
57	NM_000492.3(CFTR):c.1477C>T (p.Gln493Ter)	7	117199602	rs77101217	C	T	nonCpGti	CFTR	219700	3e-05	66692	0	84.63	91	0.9984	Yes	stop_gained
58	NM_000492.3(CFTR):c.3731G>A (p.Gly1244Glu)	7	117282505	rs267606723	G	A	nonCpGti	CFTR	219700	3e-05	66666	0	84.29	91	0.998	Yes	missense
59	NM_000492.3(CFTR):c.3763T>C (p.Ser1255Pro)	7	117282537	rs121909041	T	C	nonCpGti	CFTR	219700	0	0	0	82.62	88	0.9975	Yes	missense
60	NM_000492.3(CFTR):c.3368-2A>G	7	117254665	rs755416052	A	G	nonCpGti	CFTR	219700	0	66612	0	81.35	88	0.9986	Yes	splice_region
61	NM_000492.3(CFTR):c.254G>A (p.Gly85Glu)	7	117149177	rs75961395	G	A	nonCpGti	CFTR	219700	0.000120012	66660	0	80.09	84	0.9971	Yes	missense
62	NM_000492.3(CFTR):c.1400T>C (p.Leu467Pro)	7	117199525	rs139573311	T	C	nonCpGti	CFTR	219700	0	66644	0	77.98	80	0.996	Yes	missense
63	NM_000492.3(CFTR):c.1721C>A (p.Pro574His)	7	117230448	rs121908758	C	A	nonCpGtv	CFTR	219700	0	0	0	77.41	82	0.9916	Yes	missense
64	NM_000492.3(CFTR):c.1397C>A (p.Ser466Ter)	7	117199522	rs121908805	C	A	nonCpGtv	CFTR	219700	0	66636	0	76.53	78	0.9958	Yes	stop_gained
65	NM_000492.3(CFTR):c.1397C>G (p.Ser466Ter)	7	117199522	rs121908805	C	G	nonCpGtv	CFTR	219700	1.5e-05	66636	0	76.53	78	0.9958	Yes	stop_gained
66	NM_000492.3(CFTR):c.1865G>A (p.Gly622Asp)	7	117232086	rs121908759	G	A	nonCpGti	CFTR	219700	0	66040	0	76.15	83	0.9867	Yes	missense
67	NM_000492.3(CFTR):c.1393-1G>A	7	117199517	rs397508200	G	A	nonCpGti	CFTR	219700	0	66632	0	74.22	75	0.996	Yes	splice_region
68	NM_000492.3(CFTR):c.1853T>C (p.Ile618Thr)	7	117232074	rs139468767	T	C	nonCpGti	CFTR	219700	0	65790	0	72.81	79	0.9781	Yes	missense
69	NM_000492.3(CFTR):c.271G>A (p.Gly91Arg)	7	117149194	rs121908750	G	A	nonCpGti	CFTR	219700	0	66566	0	71.93	72	0.9953	Yes	missense
70	NM_000492.3(CFTR):c.1682C>A (p.Ala561Glu)	7	117230409	rs121909047	C	A	nonCpGtv	CFTR	219700	0	0	0	71.7	73	0.9895	Yes	missense
71	NM_000492.3(CFTR):c.3717+5G>A	7	117267829	rs193922520	G	A	nonCpGti	CFTR	219700	0	65930	0	70.73	72	0.9867	Yes	splice_region
72	NM_000492.3(CFTR):c.1680-1G>A	7	117230406	rs121908794	G	A	nonCpGti	CFTR	219700	0	66338	0	70.62	71	0.9888	Yes	splice_region
73	NM_000492.3(CFTR):c.273+1G>A	7	117149197	rs121908791	G	A	nonCpGti	CFTR	219700	1.5e-05	66530	0	70.24	69	0.9947	Yes	splice_region
74	NM_000492.3(CFTR):c.3937C>T (p.Gln1313Ter)	7	117292959	rs121909026	C	T	nonCpGti	CFTR	219700	0	66444	0	68.21	67	0.9955	Yes	stop_gained
75	NM_000492.3(CFTR):c.1116+1G>A	7	117180401	rs397508158	G	A	nonCpGti	CFTR	219700	0	0	0	67.51	68	0.995	Yes	splice_region
76	NM_000492.3(CFTR):c.3611G>A (p.Trp1204Ter)	7	117267718	rs121908764	G	A	nonCpGti	CFTR	219700	0	0	0	65.73	64	0.9957	Yes	stop_gained
77	NM_000492.3(CFTR):c.933C>G (p.Phe311Leu)	7	117180217	rs121909016	C	G	nonCpGtv	CFTR	219700	0	0	0	65.58	61	0.9971	Yes	missense
78	NM_000492.3(CFTR):c.3612G>A (p.Trp1204Ter)	7	117267719	rs121908765	G	A	nonCpGti	CFTR	219700	1.5e-05	66540	0	65.47	64	0.9952	Yes	stop_gained
79	NM_000492.3(CFTR):c.1753G>T (p.Glu585Ter)	7	117230480	rs397508296	G	T	nonCpGtv	CFTR	219700	0	66186	0	65.42	66	0.9865	Yes	stop_gained
80	NM_000492.3(CFTR):c.3909C>G (p.Asn1303Lys)	7	117292931	rs80034486	C	G	nonCpGtv	CFTR	219700	0.000211461	66206	0	64.24	63	0.9921	Yes	missense
81	NM_000492.3(CFTR):c.3587C>G (p.Ser1196Ter)	7	117267694	rs121908763	C	G	nonCpGtv	CFTR	219700	3.01e-05	66546	0	63.62	61	0.9953	Yes	stop_gained
82	NM_000492.3(CFTR):c.3907A>C (p.Asn1303His)	7	117292929	rs121909042	A	C	nonCpGtv	CFTR	219700	0	0	0	63.46	62	0.9921	Yes	missense
83	NM_000492.3(CFTR):c.1558G>T (p.Val520Phe)	7	117199683	rs77646904	G	T	CpGtv	CFTR	219700	1.5e-05	66560	0	63.09	61	0.9963	Yes	missense
84	NM_000492.3(CFTR):c.2668C>T (p.Gln890Ter)	7	117243596	rs79633941	C	T	nonCpGti	CFTR	219700	0	0	0	62.41	57	0.9974	Yes	stop_gained
85	NM_000492.3(CFTR):c.3266G>A (p.Trp1089Ter)	7	117251761	rs78802634	G	A	nonCpGti	CFTR	219700	0	66456	0	62.08	56	0.9955	Yes	stop_gained
86	NM_000492.3(CFTR):c.3276C>A (p.Tyr1092Ter)	7	117251771	rs121908761	C	A	nonCpGtv	CFTR	219700	1.5e-05	66466	0	61.79	56	0.9957	Yes	stop_gained
87	NM_000492.3(CFTR):c.3276C>G (p.Tyr1092Ter)	7	117251771	rs121908761	C	G	nonCpGtv	CFTR	219700	0	66466	0	61.79	56	0.9957	Yes	stop_gained
88	NM_000492.3(CFTR):c.1624G>T (p.Gly542Ter)	7	117227832	rs113993959	G	T	nonCpGtv	CFTR	219700	0.000406052	66494	0	61.4	58	0.9952	Yes	stop_gained
89	NM_000492.3(CFTR):c.3254A>G (p.His1085Arg)	7	117251749	rs79635528	A	G	nonCpGti	CFTR	219700	0	0	0	60.68	54	0.9947	Yes	missense
90	NM_000492.3(CFTR):c.2551C>T (p.Arg851Ter)	7	117235044	rs121909012	C	T	CpGti	CFTR	219700	0	66628	0	59.85	53	0.9978	Yes	stop_gained
91	NM_000492.3(CFTR):c.1646G>A (p.Ser549Asn)	7	117227854	rs121908755	G	A	nonCpGti	CFTR	219700	3.01e-05	66416	0	59.78	56	0.9947	Yes	missense
92	NM_000492.3(CFTR):c.1646G>T (p.Ser549Ile)	7	117227854	rs121908755	G	T	nonCpGtv	CFTR	219700	0	66416	0	59.78	56	0.9947	Yes	missense
93	NM_000492.3(CFTR):c.1645A>C (p.Ser549Arg)	7	117227853	rs121908757	A	C	nonCpGtv	CFTR	219700	1.51e-05	66416	0	59.75	56	0.9949	Yes	missense
94	NM_000492.3(CFTR):c.2537G>A (p.Trp846Ter)	7	117235030	rs397508393	G	A	nonCpGti	CFTR	219700	0	0	0	59.72	53	0.9983	Yes	stop_gained
95	NM_000492.3(CFTR):c.2538G>A (p.Trp846Ter)	7	117235031	rs267606722	G	A	nonCpGti	CFTR	219700	0	0	0	59.64	53	0.9984	Yes	stop_gained
96	NM_000492.3(CFTR):c.1647T>G (p.Ser549Arg)	7	117227855	rs121909005	T	G	nonCpGtv	CFTR	219700	0	0	0	59.55	55	0.9946	Yes	missense
97	NM_000492.3(CFTR):c.3846G>A (p.Trp1282Ter)	7	117282620	rs77010898	G	A	nonCpGti	CFTR	219700	0.000677384	66432	0	59.47	54	0.9953	Yes	stop_gained
98	NM_000492.3(CFTR):c.3302T>A (p.Met1101Lys)	7	117251797	rs36210737	T	A	nonCpGtv	CFTR	219700	1.51e-05	66392	0	59.02	53	0.9949	Yes	missense
99	NM_000492.3(CFTR):c.1651G>A (p.Gly551Ser)	7	117227859	rs121909013	G	A	nonCpGti	CFTR	219700	0	0	0	58.8	54	0.9944	Yes	missense
100	NM_000492.3(CFTR):c.1601C>A (p.Ala534Glu)	7	117227809	rs387906368	C	A	nonCpGtv	CFTR	219700	3.01e-05	66458	0	58.61	54	0.9941	Yes	missense
101	NM_000492.3(CFTR):c.1652G>A (p.Gly551Asp)	7	117227860	rs75527207	G	A	nonCpGti	CFTR	219700	0.000256263	66338	0	58.45	54	0.9944	Yes	missense
102	NM_000492.3(CFTR):c.1766+1G>A	7	117230494	rs121908748	G	A	nonCpGti	CFTR	219700	3.03e-05	65978	0	58.23	58	0.9823	Yes	splice_region
103	NM_000492.3(CFTR):c.1654C>T (p.Gln552Ter)	7	117227862	rs76554633	C	T	nonCpGti	CFTR	219700	0	0	0	58.08	54	0.9944	Yes	stop_gained
104	NM_000492.3(CFTR):c.2597G>A (p.Cys866Tyr)	7	117235090	rs193922506	G	A	nonCpGti	CFTR	219700	6.01e-05	66586	0	57.59	52	0.9967	Yes	missense
105	NM_000492.3(CFTR):c.1572C>A (p.Cys524Ter)	7	117199697	rs121908754	C	A	nonCpGtv	CFTR	219700	0	0	0	57.56	54	0.9947	Yes	stop_gained
106	NM_000492.3(CFTR):c.3230T>C (p.Leu1077Pro)	7	117251725	rs139304906	T	C	nonCpGti	CFTR	219700	1.51e-05	66334	0	57.12	50	0.9933	Yes	missense
107	NM_000492.3(CFTR):c.1766+3A>G	7	117230496	rs397508298	A	G	nonCpGti	CFTR	219700	0	0	0	57.09	56	0.9801	Yes	splice_region
108	NM_000492.3(CFTR):c.1657C>T (p.Arg553Ter)	7	117227865	rs74597325	C	T	CpGti	CFTR	219700	0.000211282	66262	0	57.08	52	0.9939	Yes	stop_gained
109	NM_000492.3(CFTR):c.3310G>T (p.Glu1104Ter)	7	117251805	rs397508538	G	T	nonCpGtv	CFTR	219700	0	0	0	56.85	50	0.9939	Yes	stop_gained
110	NM_000492.3(CFTR):c.1658G>A (p.Arg553Gln)	7	117227866	rs121909044	G	A	CpGti	CFTR	219700	0	0	0	56.22	51	0.9933	Yes	missense
111	NM_000492.3(CFTR):c.115C>T (p.Gln39Ter)	7	117144368	rs397508168	C	T	nonCpGti	CFTR	219700	0	0	0	56.17	50	0.9949	Yes	stop_gained
112	NM_000492.3(CFTR):c.1766+5G>T	7	117230498	rs121908796	G	T	nonCpGtv	CFTR	219700	0	65892	0	55.89	55	0.9786	Yes	splice_region
113	NM_000492.3(CFTR):c.3222T>A (p.Phe1074Leu)	7	117251717	rs186045772	T	A	nonCpGtv	CFTR	219700	1.51e-05	66276	0	55.52	48	0.9926	Yes	missense
114	NM_000492.3(CFTR):c.3484C>T (p.Arg1162Ter)	7	117267591	rs74767530	C	T	CpGti	CFTR	219700	6.04e-05	66280	0	55.39	50	0.9933	Yes	stop_gained
115	NM_000492.3(CFTR):c.2491G>T (p.Glu831Ter)	7	117234984	rs397508387	G	T	nonCpGtv	CFTR	219700	6.01e-05	66556	0	55.15	47	0.9974	Yes	stop_gained
116	NM_000492.3(CFTR):c.2989-1G>A	7	117250572	rs397508470	G	A	nonCpGti	CFTR	219700	0	0	0	54.81	48	0.9936	Yes	splice_region
117	NM_000492.3(CFTR):c.326A>G (p.Tyr109Cys)	7	117171005	rs121909031	A	G	nonCpGti	CFTR	219700	0	0	0	54.47	48	0.9912	Yes	missense
118	NM_000492.3(CFTR):c.328G>C (p.Asp110His)	7	117171007	rs113993958	G	C	nonCpGtv	CFTR	219700	4.52e-05	66378	0	54.45	48	0.9912	Yes	missense
119	NM_000492.3(CFTR):c.2479G>T (p.Glu827Ter)	7	117232700	rs121909018	G	T	nonCpGtv	CFTR	219700	0	0	0	54.34	55	0.9198	Yes	stop_gained
120	NM_000492.3(CFTR):c.2036G>A (p.Trp679Ter)	7	117232257	rs397508333	G	A	nonCpGti	CFTR	219700	0	0	0	54.31	51	0.9741	Yes	stop_gained
121	NM_000492.3(CFTR):c.366T>A (p.Tyr122Ter)	7	117171045	rs79660178	T	A	nonCpGtv	CFTR	219700	0	0	0	54.1	47	0.9904	Yes	stop_gained
122	NM_000492.3(CFTR):c.3212A>C (p.Gln1071Pro)	7	117251707	rs121909037	A	C	nonCpGtv	CFTR	219700	0	0	0	54.03	46	0.9922	Yes	missense
123	NM_000492.3(CFTR):c.2464G>T (p.Glu822Ter)	7	117232685	rs397508378	G	T	nonCpGtv	CFTR	219700	0	0	0	53.85	54	0.9248	Yes	stop_gained
124	NM_000492.3(CFTR):c.349C>T (p.Arg117Cys)	7	117171028	rs77834169	C	T	CpGti	CFTR	219700	0.000602627	66376	0	53.83	46	0.9907	Yes	missense
125	NM_000492.3(CFTR):c.2490+1G>A	7	117232712	rs141158996	G	A	nonCpGti	CFTR	219700	3.15e-05	63456	0	53.76	54	0.9144	Yes	splice_region
126	NM_000492.3(CFTR):c.1585-1G>A	7	117227792	rs76713772	G	A	nonCpGti	CFTR	219700	0.000165928	66294	0	53.63	48	0.9929	Yes	splice_region
127	NM_000492.3(CFTR):c.2128A>T (p.Lys710Ter)	7	117232349	rs75115087	A	T	nonCpGtv	CFTR	219700	0	0	0	52.64	51	0.9829	Yes	stop_gained
128	NM_000492.3(CFTR):c.2125C>T (p.Arg709Ter)	7	117232346	rs121908760	C	T	CpGti	CFTR	219700	0	65926	0	52.61	51	0.9822	Yes	stop_gained
129	NM_000492.3(CFTR):c.2146A>T (p.Lys716Ter)	7	117232367	rs121909023	A	T	nonCpGtv	CFTR	219700	0	0	0	51.63	50	0.9895	Yes	stop_gained
130	NM_000492.3(CFTR):c.3472C>T (p.Arg1158Ter)	7	117267579	rs-1	C	T	CpGti	CFTR	219700	4.54e-05	66086	0	51.35	45	0.9913	Yes	stop_gained
131	NM_000492.3(CFTR):c.292C>T (p.Gln98Ter)	7	117170971	rs397508461	C	T	nonCpGti	CFTR	219700	0	65940	0	50.86	44	0.9891	Yes	stop_gained
132	NM_000492.3(CFTR):c.3199G>A (p.Ala1067Thr)	7	117251694	rs121909020	G	A	nonCpGti	CFTR	219700	0	0	0	50.85	43	0.9902	Yes	missense
133	NM_000492.3(CFTR):c.3197G>A (p.Arg1066His)	7	117251692	rs121909019	G	A	CpGti	CFTR	219700	7.59e-05	65846	0	50.47	42	0.9901	Yes	missense
134	NM_000492.3(CFTR):c.1585-8G>A	7	117227785	rs193922503	G	A	nonCpGti	CFTR	219700	0	66134	0	49.93	44	0.9899	Yes	splice_region
135	NM_000492.3(CFTR):c.3196C>T (p.Arg1066Cys)	7	117251691	rs78194216	C	T	CpGti	CFTR	219700	1.52e-05	65776	0	49.85	42	0.9895	Yes	missense
136	NM_000492.3(CFTR):c.532G>A (p.Gly178Arg)	7	117174372	rs80282562	G	A	nonCpGti	CFTR	219700	3.05e-05	65652	0	49.82	43	0.9881	Yes	missense
137	NM_000492.3(CFTR):c.3873+1G>A	7	117282648	rs143570767	G	A	nonCpGti	CFTR	219700	0	0	0	49.77	43	0.9901	Yes	splice_region
138	NM_000492.3(CFTR):c.3194T>C (p.Leu1065Pro)	7	117251689	rs121909036	T	C	nonCpGti	CFTR	219700	0	0	0	49.51	41	0.989	Yes	missense
139	NM_000492.3(CFTR):c.1675G>A (p.Ala559Thr)	7	117227883	rs75549581	G	A	nonCpGti	CFTR	219700	0	65366	0	49.28	43	0.9898	Yes	missense
140	NM_000492.3(CFTR):c.1679G>A (p.Arg560Lys)	7	117227887	rs80055610	G	A	nonCpGti	CFTR	219700	0	65084	0	47.62	41	0.9868	Yes	missense
141	NM_000492.3(CFTR):c.1679G>C (p.Arg560Thr)	7	117227887	rs80055610	G	C	nonCpGtv	CFTR	219700	1.54e-05	65084	0	47.62	41	0.9868	Yes	missense
142	NM_000492.3(CFTR):c.274G>A (p.Glu92Lys)	7	117170953	rs121908751	G	A	nonCpGti	CFTR	219700	0	64582	0	45.77	39	0.9828	Yes	missense
143	NM_000492.3(CFTR):c.274G>T (p.Glu92Ter)	7	117170953	rs121908751	G	T	nonCpGtv	CFTR	219700	1.55e-05	64582	0	45.77	39	0.9828	Yes	stop_gained
144	NM_000492.3(CFTR):c.2195T>G (p.Leu732Ter)	7	117232416	rs397508350	T	G	nonCpGtv	CFTR	219700	1.51e-05	66316	0	45.39	42	0.991	Yes	stop_gained
145	NM_000492.3(CFTR):c.274-1G>A	7	117170952	rs121908792	G	A	nonCpGti	CFTR	219700	0	64242	0	45.12	38	0.9794	Yes	splice_region
146	NM_000492.3(CFTR):c.1202G>A (p.Trp401Ter)	7	117182155	rs397508174	G	A	nonCpGti	CFTR	219700	0	63792	0	44.26	39	0.9727	Yes	stop_gained
147	NM_000492.3(CFTR):c.1203G>A (p.Trp401Ter)	7	117182156	rs397508175	G	A	nonCpGti	CFTR	219700	0	63626	0	43.83	39	0.9707	Yes	stop_gained
148	NM_000492.3(CFTR):c.579+1G>T	7	117174420	rs77188391	G	T	nonCpGtv	CFTR	219700	3.11e-05	64278	0	43.46	36	0.9764	Yes	splice_region
149	NM_000492.3(CFTR):c.579+3A>G	7	117174422	rs397508761	A	G	nonCpGti	CFTR	219700	0	64148	0	42.95	35	0.9746	Yes	splice_region
150	NM_000492.3(CFTR):c.579+5G>A	7	117174424	rs78440224	G	A	nonCpGti	CFTR	219700	0	0	0	42.36	35	0.9722	Yes	splice_region
151	NM_000492.3(CFTR):c.2374C>G (p.Arg792Gly)	7	117232595	rs145449046	C	G	CpGtv	CFTR	219700	1.57e-05	63892	0	41.27	38	0.9308	Yes	missense
152	NM_000492.3(CFTR):c.1209+1G>A	7	117182163	rs397508176	G	A	nonCpGti	CFTR	219700	0	0	0	40.8	36	0.959	Yes	splice_region
153	NM_000492.3(CFTR):c.2290C>T (p.Arg764Ter)	7	117232511	rs121908810	C	T	CpGti	CFTR	219700	0	64488	0	34.66	30	0.9373	Yes	stop_gained
154	NM_000492.3(CFTR):c.489+1G>T	7	117171169	rs78756941	G	T	nonCpGtv	CFTR	219700	9.73e-05	51380	0	31.7	24	0.8629	Yes	splice_region
155	NM_006493.2(CLN5):c.225G>A (p.Trp75Ter)	13	77566311	rs104894385	G	A	nonCpGti	CLN5	256731	0.000124008	48384	0	22.89	20	0.7021	No - Cov	stop_gained
156	NM_006493.2(CLN5):c.575A>G (p.Asn192Ser)	13	77570125	rs386833975	A	G	nonCpGti	CLN5	256731	0	0	0	97.53	100	1	Yes	missense
157	NM_006493.2(CLN5):c.620G>C (p.Trp207Ser)	13	77570170	rs386833978	G	C	nonCpGtv	CLN5	256731	0	0	0	97.39	100	1	Yes	missense
158	NM_006493.2(CLN5):c.671G>A (p.Trp224Ter)	13	77570221	rs386833980	G	A	nonCpGti	CLN5	256731	1.5e-05	66726	0	95.44	100	0.9998	Yes	stop_gained
159	NM_006493.2(CLN5):c.377G>A (p.Cys126Tyr)	13	77569254	rs267606738	G	A	nonCpGti	CLN5	256731	0	0	0	89.11	100	0.9998	Yes	missense
160	NM_006493.2(CLN5):c.335G>A (p.Arg112His)	13	77569212	rs104894386	G	A	CpGti	CLN5	256731	1.5e-05	66708	0	80.74	85	0.9998	Yes	missense
161	NM_006493.2(CLN5):c.335G>C (p.Arg112Pro)	13	77569212	rs104894386	G	C	CpGtv	CLN5	256731	0	66708	0	80.74	85	0.9998	Yes	missense
162	NM_006493.2(CLN5):c.835G>A (p.Asp279Asn)	13	77574715	rs28940280	G	A	CpGti	CLN5	256731	0	66708	0	66.19	64	0.9967	Yes	missense
163	NM_006493.2(CLN5):c.772T>G (p.Tyr258Asp)	13	77574652	rs386833981	T	G	nonCpGtv	CLN5	256731	0	0	0	55.4	54	0.9922	Yes	missense
164	NM_006493.2(CLN5):c.1121A>G (p.Tyr374Cys)	13	77575001	rs148862100	A	G	nonCpGti	CLN5	256731	1.56e-05	64144	0	38.24	34	0.942	Yes	missense
165	NM_006493.2(CLN5):c.1137G>T (p.Trp379Cys)	13	77575017	rs386833968	G	T	nonCpGtv	CLN5	256731	0	0	0	36.09	32	0.9277	Yes	missense
166	NM_001360.2(DHCR7):c.3G>A (p.Met1Ile)	11	71155996	rs121909767	C	T	nonCpGti	DHCR7	270400	0	0	0	91.67	99	1	Yes	missense
167	NM_001360.2(DHCR7):c.1426T>C (p.Ter476Gln)	11	71146423	rs775034584	A	G	nonCpGti	DHCR7	270400	0	62966	0	78.51	90	0.9367	Yes	missense
168	NM_001360.2(DHCR7):c.906C>G (p.Phe302Leu)	11	71148915	rs80338858	G	C	CpGtv	DHCR7	270400	0	66524	0	76.21	78	0.9958	Yes	missense
169	NM_001360.2(DHCR7):c.832-1G>C	11	71148990	rs80338863	C	G	nonCpGtv	DHCR7	270400	0	0	0	70.51	71	0.9854	Yes	splice_region
170	NM_001360.2(DHCR7):c.1342G>A (p.Glu448Lys)	11	71146507	rs80338864	C	T	CpGti	DHCR7	270400	1.56e-05	64068	0	70.24	75	0.9625	Yes	missense
171	NM_001360.2(DHCR7):c.725G>A (p.Arg242His)	11	71150031	rs80338857	C	T	CpGti	DHCR7	270400	3.01e-05	66426	0	66.17	64	0.9957	Yes	missense
172	NM_001360.2(DHCR7):c.724C>T (p.Arg242Cys)	11	71150032	rs80338856	G	A	CpGti	DHCR7	270400	7.53e-05	66436	0	65.54	63	0.9957	Yes	missense
173	NM_001360.2(DHCR7):c.506C>T (p.Ser169Leu)	11	71152393	rs80338855	G	A	CpGti	DHCR7	270400	0.000119983	66676	0	64.55	60	0.9983	Yes	missense
174	NM_001360.2(DHCR7):c.1139G>A (p.Cys380Tyr)	11	71146710	rs779709646	C	T	nonCpGti	DHCR7	270400	0	64652	0	52.12	50	0.9659	Yes	missense
175	NM_001360.2(DHCR7):c.1055G>A (p.Arg352Gln)	11	71146794	rs121909768	C	T	CpGti	DHCR7	270400	1.57e-05	63874	0	51.96	52	0.9639	Yes	missense
176	NM_001360.2(DHCR7):c.1054C>T (p.Arg352Trp)	11	71146795	rs80338860	G	A	CpGti	DHCR7	270400	1.57e-05	63850	0	51.82	52	0.9634	Yes	missense
177	NM_001360.2(DHCR7):c.453G>A (p.Trp151Ter)	11	71152446	rs104894213	C	T	nonCpGti	DHCR7	270400	0	0	0	45.71	36	0.9891	Yes	stop_gained
178	NM_001360.2(DHCR7):c.452G>A (p.Trp151Ter)	11	71152447	rs11555217	C	T	nonCpGti	DHCR7	270400	0.00115741	66528	0	45.6	36	0.9896	Yes	stop_gained
179	NM_001360.2(DHCR7):c.1228G>A (p.Gly410Ser)	11	71146621	rs80338862	C	T	CpGti	DHCR7	270400	3.15e-05	63402	0	37	33	0.9258	Yes	missense
180	NM_001360.2(DHCR7):c.1210C>T (p.Arg404Cys)	11	71146639	rs61757582	G	A	CpGti	DHCR7	270400	3.26e-05	61378	0	36.16	32	0.9204	Yes	missense
181	NM_001360.2(DHCR7):c.278C>T (p.Thr93Met)	11	71155082	rs80338853	G	A	CpGti	DHCR7	270400	3.25e-05	61480	0	31.65	28	0.9389	Yes	missense
182	NM_001360.2(DHCR7):c.976G>T (p.Val326Leu)	11	71146873	rs80338859	C	A	nonCpGtv	DHCR7	270400	6.99e-05	57220	0	27.32	27	0.8582	Yes	missense
183	NM_000082.3(ERCC8):c.479C>T (p.Ala160Val)	5	60200621	rs121434325	G	A	nonCpGti	ERCC8	216400	0	0	0	89.59	100	0.9992	Yes	missense
184	NM_000082.3(ERCC8):c.37G>T (p.Glu13Ter)	5	60240799	rs121434324	C	A	nonCpGtv	ERCC8	216400	4.5e-05	66736	0	82.25	87	0.9998	Yes	stop_gained
185	NM_000082.3(ERCC8):c.966C>A (p.Tyr322Ter)	5	60186791	rs121434323	G	T	nonCpGtv	ERCC8	216400	0	0	0	60.91	57	0.996	Yes	stop_gained
186	NM_000137.2(FAH):c.786G>A (p.Trp262Ter)	15	80465435	rs80338899	G	A	nonCpGti	FAH	276700	8.99e-05	66732	0	96.98	100	0.9995	Yes	stop_gained
187	NM_000137.2(FAH):c.782C>T (p.Pro261Leu)	15	80465431	rs80338898	C	T	CpGti	FAH	276700	0.00022478	66732	0	96.94	100	0.9997	Yes	missense
188	NM_000137.2(FAH):c.836A>G (p.Gln279Arg)	15	80465485	rs121965078	A	G	nonCpGti	FAH	276700	0	0	0	95.39	100	0.9992	Yes	missense
189	NM_000137.2(FAH):c.607-6T>G	15	80464485	rs80338896	T	G	nonCpGtv	FAH	276700	0	66688	0	87.53	100	0.9992	Yes	splice_region
190	NM_000137.2(FAH):c.192G>T (p.Gln64His)	15	80450512	rs80338894	G	T	nonCpGtv	FAH	276700	0	66738	0	86.51	91	1	Yes	missense
191	NM_000137.2(FAH):c.47A>T (p.Asn16Ile)	15	80445443	rs121965073	A	T	nonCpGtv	FAH	276700	4.51e-05	66472	0	86.4	100	0.9953	Yes	missense
192	NM_000137.2(FAH):c.192+1G>T	15	80450513	rs786204683	G	T	nonCpGtv	FAH	276700	0	0	0	86.31	90	1	Yes	splice_region
193	NM_000137.2(FAH):c.554-1G>T	15	80460605	rs80338895	G	T	nonCpGtv	FAH	276700	0.000149885	66718	0	80.08	83	0.9986	Yes	splice_region
194	NM_000137.2(FAH):c.698A>T (p.Asp233Val)	15	80464582	rs80338897	A	T	nonCpGtv	FAH	276700	0	0	0	77.44	80	0.9981	Yes	missense
195	NM_000137.2(FAH):c.1141A>G (p.Arg381Gly)	15	80473462	rs121965077	A	G	nonCpGti	FAH	276700	0	0	0	60.06	55	0.9986	Yes	missense
196	NM_000137.2(FAH):c.1009G>A (p.Gly337Ser)	15	80472514	rs80338900	G	A	CpGti	FAH	276700	0.000106173	65930	0	57.48	56	0.9888	Yes	missense
197	NM_000137.2(FAH):c.1062+5G>A	15	80472572	rs80338901	G	A	nonCpGti	FAH	276700	0.000650566	63022	0	37.6	34	0.9583	Yes	splice_region
198	NM_001079802.1(FKTN):c.919C>T (p.Arg307Ter)	9	108380248	rs267606814	C	T	CpGti	FKTN	253800	1.82e-05	55076	0	33.05	27	0.8919	Yes	stop_gained
199	NM_000152.3(GAA):c.1942G>A (p.Gly648Ser)	17	78086728	rs536906561	G	A	CpGti	GAA	232300	2.06e-05	48476	0	24.74	19	0.7325	No - Cov	missense
200	NM_000152.3(GAA):c.1979G>A (p.Arg660His)	17	78086765	rs374143224	G	A	CpGti	GAA	232300	0	50588	0	24.42	19	0.722	No - Cov	missense
201	NM_000152.3(GAA):c.1935C>A (p.Asp645Glu)	17	78086721	rs28940868	C	A	CpGtv	GAA	232300	0	47672	0	24.31	19	0.7235	No - Cov	missense
202	NM_000152.3(GAA):c.1933G>A (p.Asp645Asn)	17	78086719	rs368438393	G	A	CpGti	GAA	232300	0	47296	0	24.19	19	0.7209	No - Cov	missense
203	NM_000152.3(GAA):c.1933G>C (p.Asp645His)	17	78086719	rs368438393	G	C	CpGtv	GAA	232300	0	47296	0	24.19	19	0.7209	No - Cov	missense
204	NM_000152.3(GAA):c.2014C>T (p.Arg672Trp)	17	78086800	rs757111744	C	T	CpGti	GAA	232300	7.62e-05	52510	0	23.64	19	0.7302	No - Cov	missense
205	NM_000152.3(GAA):c.2104C>T (p.Arg702Cys)	17	78087080	rs786204645	C	T	CpGti	GAA	232300	0	0	0	20.57	13	0.4215	No - Cov	missense
206	NM_000152.3(GAA):c.1309C>T (p.Arg437Cys)	17	78082610	rs770610356	C	T	CpGti	GAA	232300	3.53e-05	28366	0	18.21	13	0.3993	No - Cov	missense
207	NM_000152.3(GAA):c.784G>A (p.Glu262Lys)	17	78081447	rs201896815	G	A	CpGti	GAA	232300	1.52e-05	65968	0	84.34	94	0.9899	Yes	missense
208	NM_000152.3(GAA):c.2608C>T (p.Arg870Ter)	17	78092118	rs780321415	C	T	CpGti	GAA	232300	1.56e-05	63916	0	78.53	89	0.9404	Yes	stop_gained
209	NM_000152.3(GAA):c.2560C>T (p.Arg854Ter)	17	78092070	rs121907943	C	T	CpGti	GAA	232300	3.08e-05	64914	0	76.78	86	0.9741	Yes	stop_gained
210	NM_000152.3(GAA):c.569G>A (p.Arg190His)	17	78079570	rs528367092	G	A	CpGti	GAA	232300	0	66272	0	68.78	69	0.9879	Yes	missense
211	NM_000152.3(GAA):c.1556T>C (p.Met519Thr)	17	78084744	rs786204720	T	C	nonCpGti	GAA	232300	0	0	0	65.8	63	0.9932	Yes	missense
212	NM_000152.3(GAA):c.1561G>A (p.Glu521Lys)	17	78084749	rs121907937	G	A	CpGti	GAA	232300	0	66450	0	64.63	61	0.9935	Yes	missense
213	NM_000152.3(GAA):c.1441T>C (p.Trp481Arg)	17	78084529	rs772883420	T	C	nonCpGti	GAA	232300	1.51e-05	66170	0	61.01	59	0.9885	Yes	missense
214	NM_000152.3(GAA):c.655G>A (p.Gly219Arg)	17	78079656	rs370950728	G	A	CpGti	GAA	232300	0	65686	0	55.4	55	0.9792	Yes	missense
215	NM_000152.3(GAA):c.670C>T (p.Arg224Trp)	17	78079671	rs757700700	C	T	CpGti	GAA	232300	4.62e-05	64924	0	52.99	52	0.9741	Yes	missense
216	NM_000152.3(GAA):c.1A>G (p.Met1Val)	17	78078386	rs786204467	A	G	nonCpGti	GAA	232300	0	0	0	38.57	38	0.9516	Yes	missense
217	NM_000152.3(GAA):c.896T>C (p.Leu299Pro)	17	78081636	rs121907940	T	C	nonCpGti	GAA	232300	0	0	0	31.29	26	0.8819	Yes	missense
218	NM_000152.3(GAA):c.1843G>A (p.Gly615Arg)	17	78086465	rs549029029	G	A	nonCpGti	GAA	232300	0	53490	0	30.02	25	0.8562	Yes	missense
219	NM_000152.3(GAA):c.925G>A (p.Gly309Arg)	17	78081665	rs543300039	G	A	CpGti	GAA	232300	4.97e-05	60322	0	29.71	24	0.8504	Yes	missense
220	NM_000153.3(GALC):c.1700A>C (p.Tyr567Ser)	14	88407873	rs752537626	T	G	nonCpGtv	GALC	245200	4.5e-05	66672	0	92.78	100	0.9797	Yes	missense
221	NM_000153.3(GALC):c.1796T>G (p.Ile599Ser)	14	88407777	rs387906953	A	C	nonCpGtv	GALC	245200	0	0	0	92.22	100	0.9781	Yes	missense
222	NM_000153.3(GALC):c.1630G>A (p.Asp544Asn)	14	88411937	rs387906952	C	T	CpGti	GALC	245200	0	0	0	91.06	100	0.98	Yes	missense
223	NM_000153.3(GALC):c.857G>A (p.Gly286Asp)	14	88434730	rs199847983	C	T	nonCpGti	GALC	245200	6e-05	66660	0	90.07	100	0.9803	Yes	missense
224	NM_000153.3(GALC):c.1657G>A (p.Gly553Arg)	14	88411910	rs748573754	C	T	nonCpGti	GALC	245200	1.5e-05	66654	0	89.1	100	0.98	Yes	missense
225	NM_000153.3(GALC):c.908+1G>A	14	88434678	rs750524447	C	T	CpGti	GALC	245200	0	66036	0	68.55	70	0.9718	Yes	splice_region
226	NM_000153.3(GALC):c.953C>G (p.Pro318Arg)	14	88431929	rs387906954	G	C	nonCpGtv	GALC	245200	0	0	0	59.07	57	0.9772	Yes	missense
227	NM_000153.3(GALC):c.388G>A (p.Glu130Lys)	14	88452887	rs374635469	C	T	CpGti	GALC	245200	1.5e-05	66536	0	55.29	48	0.9792	Yes	missense
228	NM_000153.3(GALC):c.599C>A (p.Ser200Ter)	14	88448571	rs786204618	G	T	nonCpGtv	GALC	245200	0	0	0	40.96	35	0.9434	Yes	stop_gained
229	NM_022041.3(GAN):c.1429C>T (p.Arg477Ter)	16	81399010	rs119485094	C	T	CpGti	GAN	256850	0	0	0	99.64	100	1	Yes	stop_gained
230	NM_022041.3(GAN):c.413G>A (p.Arg138His)	16	81388140	rs119485092	G	A	CpGti	GAN	256850	1.5e-05	66740	0	98.89	100	1	Yes	missense
231	NM_022041.3(GAN):c.505G>A (p.Glu169Lys)	16	81388232	rs119485095	G	A	nonCpGti	GAN	256850	0	0	0	93.56	100	1	Yes	missense
232	NM_022041.3(GAN):c.1268T>C (p.Ile423Thr)	16	81398610	rs119485091	T	C	nonCpGti	GAN	256850	0	0	0	68.64	67	0.9997	Yes	missense
233	NM_000158.3(GBE1):c.691+5G>C	3	81698002	rs397515344	C	G	nonCpGtv	GBE1	232500	0	0	0	25.54	22	0.7989	No - Cov	splice_region
234	NM_000158.3(GBE1):c.1634A>G (p.His545Arg)	3	81586231	rs137852889	T	C	nonCpGti	GBE1	232500	0	0	0	23.68	18	0.6762	No - Cov	missense
235	NM_000158.3(GBE1):c.1774G>T (p.Glu592Ter)	3	81586091	rs137852890	C	A	nonCpGtv	GBE1	232500	0	66620	0	73.69	76	0.9747	Yes	stop_gained
236	NM_000158.3(GBE1):c.143+1G>A	3	81810525	rs397515343	C	T	nonCpGti	GBE1	232500	0	0	0	64.77	66	0.9645	Yes	splice_region
237	NM_000158.3(GBE1):c.1571G>A (p.Arg524Gln)	3	81627123	rs80338673	C	T	CpGti	GBE1	232500	4.55e-05	65950	0	47.62	41	0.968	Yes	missense
238	NM_000158.3(GBE1):c.1883A>G (p.His628Arg)	3	81584397	rs137852891	T	C	nonCpGti	GBE1	232500	1.53e-05	65172	0	43.56	36	0.9595	Yes	missense
239	NM_000520.4(HEXA):c.1177C>T (p.Arg393Ter)	15	72639021	rs121907963	G	A	CpGti	HEXA	272800	0	0	0	95.23	100	0.9997	Yes	stop_gained
240	NM_000520.4(HEXA):c.1260G>C (p.Trp420Cys)	15	72638938	rs121907958	C	G	nonCpGtv	HEXA	272800	1.5e-05	66706	0	92.67	100	0.9995	Yes	missense
241	NM_000520.4(HEXA):c.78G>A (p.Trp26Ter)	15	72668236	rs121907964	C	T	nonCpGti	HEXA	272800	0	0	0	91.81	100	0.996	Yes	stop_gained
242	NM_000520.4(HEXA):c.409C>T (p.Arg137Ter)	15	72647903	rs121907962	G	A	CpGti	HEXA	272800	3e-05	66692	0	76.32	80	0.9997	Yes	stop_gained
243	NM_000520.4(HEXA):c.629C>T (p.Ser210Phe)	15	72643517	rs121907961	G	A	nonCpGti	HEXA	272800	0	0	0	76.05	77	1	Yes	missense
244	NM_000520.4(HEXA):c.632T>C (p.Phe211Ser)	15	72643514	rs121907974	A	G	nonCpGti	HEXA	272800	0	0	0	75.61	76	1	Yes	missense
245	NM_000520.4(HEXA):c.902T>G (p.Met301Arg)	15	72641504	rs121907977	A	C	nonCpGtv	HEXA	272800	0	66568	0	69.99	68	0.9974	Yes	missense
246	NM_000520.4(HEXA):c.2T>C (p.Met1Thr)	15	72668312	rs786204721	A	G	nonCpGti	HEXA	272800	0	65234	0	67.67	70	0.9836	Yes	missense
247	NM_000520.4(HEXA):c.1A>G (p.Met1Val)	15	72668313	rs121907965	T	C	nonCpGti	HEXA	272800	1.53e-05	65178	0	66.96	69	0.9825	Yes	missense
248	NM_000520.4(HEXA):c.1510C>T (p.Arg504Cys)	15	72637803	rs28942071	G	A	CpGti	HEXA	272800	1.5e-05	66724	0	61.05	56	0.9991	Yes	missense
249	NM_000520.4(HEXA):c.1528C>T (p.Arg510Ter)	15	72636480	rs786204585	G	A	CpGti	HEXA	272800	0	0	0	49.71	43	0.9971	Yes	stop_gained
250	NM_000520.4(HEXA):c.509G>A (p.Arg170Gln)	15	72645470	rs121907957	C	T	CpGti	HEXA	272800	0	0	0	48.72	40	0.9949	Yes	missense
251	NM_000520.4(HEXA):c.508C>T (p.Arg170Trp)	15	72645471	rs121907972	G	A	CpGti	HEXA	272800	0	65744	0	48.04	40	0.9944	Yes	missense
252	NM_000414.3(HSD17B4):c.1369A>T (p.Asn457Tyr)	5	118844871	rs137853097	A	T	nonCpGtv	HSD17B4	261515	3e-05	66704	0	93.55	100	0.9989	Yes	missense
253	NM_000414.3(HSD17B4):c.46G>A (p.Gly16Ser)	5	118788316	rs137853096	G	A	CpGti	HSD17B4	261515	0.000375872	66512	0	84.11	94	0.9964	Yes	missense
254	NM_000414.3(HSD17B4):c.317G>C (p.Arg106Pro)	5	118811533	rs25640	G	C	CpGtv	HSD17B4	261515	0	66522	0	60.07	55	0.9926	Yes	missense
255	NM_000203.4(IDUA):c.1091C>T (p.Thr364Met)	4	996175	rs121965032	C	T	CpGti	IDUA	607015	0	0	0	26.73	19	0.7322	No - Cov	missense
256	NM_000203.4(IDUA):c.1096A>C (p.Thr366Pro)	4	996180	rs121965024	A	C	nonCpGtv	IDUA	607014	0	0	0	23.86	17	0.6297	No - Cov	missense
257	NM_000203.4(IDUA):c.266G>A (p.Arg89Gln)	4	981704	rs121965029	G	A	CpGti	IDUA	607014_and_607015	0	0	0	19.4	15	0.5076	No - Cov	missense
258	NM_000203.4(IDUA):c.1469T>C (p.Leu490Pro)	4	996890	rs121965027	T	C	nonCpGti	IDUA	607015	0	29188	0	13.14	12	0.3861	No - Cov	missense
259	NM_000203.4(IDUA):c.928C>T (p.Gln310Ter)	4	995905	rs121965023	C	T	nonCpGti	IDUA	607014	0	0	0	11.35	8	0.1792	No - Cov	stop_gained
260	NM_000203.4(IDUA):c.1598C>G (p.Pro533Arg)	4	997206	rs121965021	C	G	CpGtv	IDUA	607014	0	2816	0	6.3	3	0.0723	No - Cov	missense
261	NM_000203.4(IDUA):c.1205G>A (p.Trp402Ter)	4	996535	rs121965019	G	A	nonCpGti	IDUA	607014	0	2562	0	2.99	0	0.0658	No - Cov	stop_gained
262	NM_000203.4(IDUA):c.1855C>G (p.Arg619Gly)	4	998074	rs121965031	C	G	CpGtv	IDUA	607015	0	65364	0	76.83	83	0.9725	Yes	missense
263	NM_000203.4(IDUA):c.1960T>G (p.Ter654Gly)	4	998179	rs387906504	T	G	nonCpGtv	IDUA	607015	0	0	0	50.47	48	0.966	Yes	missense
264	NM_000203.4(IDUA):c.1037T>G (p.Leu346Arg)	4	996121	rs121965033	T	G	nonCpGtv	IDUA	607014_and_607015	0	62748	0	40.16	33	0.9443	Yes	missense
265	NM_000203.4(IDUA):c.192C>A (p.Tyr64Ter)	4	981630	rs121965022	C	A	CpGtv	IDUA	607014	0	0	0	38.33	34	0.9362	Yes	stop_gained
266	NM_000203.4(IDUA):c.208C>T (p.Gln70Ter)	4	981646	rs121965020	C	T	nonCpGti	IDUA	607014	0.000873147	60700	0	36.49	32	0.9321	Yes	stop_gained
267	NM_001127718.2(LAMA3):c.1948A>T (p.Arg650Ter)	18	21487827	rs80356679	A	T	nonCpGtv	LAMA3	226700	0	0	0	90.63	100	0.9994	Yes	stop_gained
268	NM_000228.2(LAMB3):c.1903C>T (p.Arg635Ter)	1	209799066	rs80356682	G	A	CpGti	LAMB3	226700	0.00133923	66456	0	86.82	100	0.9963	Yes	stop_gained
269	NM_000228.2(LAMB3):c.2806C>T (p.Gln936Ter)	1	209791900	rs121912485	G	A	nonCpGti	LAMB3	226700	0	0	0	76.81	78	0.9989	Yes	stop_gained
270	NM_000228.2(LAMB3):c.496C>T (p.Gln166Ter)	1	209807860	rs121912483	G	A	nonCpGti	LAMB3	226700	0	66696	0	72.81	74	0.9989	Yes	stop_gained
271	NM_000228.2(LAMB3):c.1830G>A (p.Trp610Ter)	1	209799139	rs121912484	C	T	nonCpGti	LAMB3	226700	0	0	0	69.5	70	0.9947	Yes	stop_gained
272	NM_000228.2(LAMB3):c.727C>T (p.Gln243Ter)	1	209806023	rs80356681	G	A	nonCpGti	LAMB3	226700	1.5e-05	66610	0	65.25	65	0.9978	Yes	stop_gained
273	NM_000228.2(LAMB3):c.124C>T (p.Arg42Ter)	1	209823368	rs80356680	G	A	CpGti	LAMB3	226700	3e-05	66644	0	64.28	61	0.9986	Yes	stop_gained
274	NM_000228.2(LAMB3):c.1705C>T (p.Arg569Ter)	1	209799264	rs201551805	G	A	CpGti	LAMB3	226700	0.000107401	65176	0	35.75	32	0.95	Yes	stop_gained
275	NM_000228.2(LAMB3):c.29-2A>G	1	209823465	rs371267954	T	C	nonCpGti	LAMB3	226700	0	0	0	28.17	22	0.8425	Yes	splice_region
276	NM_000271.4(NPC1):c.530G>A (p.Cys177Tyr)	18	21141425	rs80358252	C	T	nonCpGti	NPC1	257220	0	0	0	97.16	100	1	Yes	missense
277	NM_000271.4(NPC1):c.3019C>G (p.Pro1007Ala)	18	21118528	rs80358257	G	C	nonCpGtv	NPC1	257220	0.000194797	66736	0	96.46	100	1	Yes	missense
278	NM_000271.4(NPC1):c.2974G>T (p.Gly992Trp)	18	21118573	rs80358254	C	A	nonCpGtv	NPC1	257220	0	66706	0	95.46	100	0.9998	Yes	missense
279	NM_000271.4(NPC1):c.2974G>C (p.Gly992Arg)	18	21118573	rs80358254	C	G	nonCpGtv	NPC1	257220	0	66706	0	95.46	100	0.9998	Yes	missense
280	NM_000271.4(NPC1):c.2974G>A (p.Gly992Arg)	18	21118573	rs80358254	C	T	nonCpGti	NPC1	257220	0	66706	0	95.46	100	0.9998	Yes	missense
281	NM_000271.4(NPC1):c.2932C>T (p.Arg978Cys)	18	21118615	rs28942108	G	A	CpGti	NPC1	257220	3.01e-05	66548	0	92.93	100	0.9981	Yes	missense
282	NM_000271.4(NPC1):c.3614C>A (p.Thr1205Lys)	18	21113459	rs758902805	G	T	nonCpGtv	NPC1	257220	1.5e-05	66662	0	84.18	91	0.9984	Yes	missense
283	NM_000271.4(NPC1):c.2324A>C (p.Gln775Pro)	18	21121319	rs80358253	T	G	nonCpGtv	NPC1	257220	1.5e-05	66736	0	81.21	84	1	Yes	missense
284	NM_000271.4(NPC1):c.2761C>T (p.Gln921Ter)	18	21119809	rs786204512	G	A	nonCpGti	NPC1	257220	0	0	0	78.2	80	0.9984	Yes	stop_gained
285	NM_000271.4(NPC1):c.337T>C (p.Cys113Arg)	18	21148913	rs120074136	A	G	nonCpGti	NPC1	257220	0	0	0	57.92	52	0.998	Yes	missense
286	NM_000271.4(NPC1):c.3107C>T (p.Thr1036Met)	18	21116775	rs28942104	G	A	CpGti	NPC1	257220	6e-05	66618	0	56.03	49	0.998	Yes	missense
287	NM_000271.4(NPC1):c.3160G>A (p.Ala1054Thr)	18	21116722	rs80358258	C	T	CpGti	NPC1	257220	0	0	0	55.79	49	0.9981	Yes	missense
288	NM_000271.4(NPC1):c.3104C>T (p.Ala1035Val)	18	21116778	rs28942107	G	A	nonCpGti	NPC1	257220	1.5e-05	66622	0	55.43	48	0.9978	Yes	missense
289	NM_000271.4(NPC1):c.3175C>T (p.Arg1059Ter)	18	21116707	rs786204455	G	A	CpGti	NPC1	257220	0	0	0	55.18	48	0.9974	Yes	stop_gained
290	NM_000271.4(NPC1):c.3182T>C (p.Ile1061Thr)	18	21116700	rs80358259	A	G	nonCpGti	NPC1	257220	0.000405478	66588	0	54.3	47	0.9967	Yes	missense
291	NM_000271.4(NPC1):c.2873G>A (p.Arg958Gln)	18	21119357	rs120074132	C	T	CpGti	NPC1	257220	3.07e-05	65088	0	49.85	43	0.9792	Yes	missense
292	NM_000271.4(NPC1):c.3557G>A (p.Arg1186His)	18	21114444	rs200444084	C	T	CpGti	NPC1	257220	3.02e-05	66316	0	48.68	44	0.9941	Yes	missense
293	NM_000271.4(NPC1):c.2861C>T (p.Ser954Leu)	18	21119369	rs543206298	G	A	CpGti	NPC1	257220	0.000107998	64816	0	48.46	42	0.9711	Yes	missense
294	NM_000271.4(NPC1):c.1133T>C (p.Val378Ala)	18	21136400	rs120074134	A	G	nonCpGti	NPC1	257220	0	0	0	46.72	40	0.9944	Yes	missense
295	NM_000271.4(NPC1):c.3591+1G>A	18	21114409	rs786200877	C	T	CpGti	NPC1	257220	0	0	0	42.42	37	0.9845	Yes	splice_region
296	NM_000271.4(NPC1):c.1553G>A (p.Arg518Gln)	18	21134722	rs483352886	C	T	CpGti	NPC1	257220	0	0	0	42.21	33	0.9826	Yes	missense
297	NM_000271.4(NPC1):c.2819C>T (p.Ser940Leu)	18	21119411	rs143124972	G	A	CpGti	NPC1	257220	4.92e-05	60944	0	39.65	34	0.9426	Yes	missense
298	NM_000271.4(NPC1):c.3467A>G (p.Asn1156Ser)	18	21115443	rs28942105	T	C	nonCpGti	NPC1	257220	3.78e-05	52968	0	35.37	23	0.8599	Yes	missense
299	NM_000271.4(NPC1):c.2801G>A (p.Arg934Gln)	18	21119429	rs786204714	C	T	CpGti	NPC1	257220	0	0	0	35.33	30	0.9122	Yes	missense
300	NM_000288.3(PEX7):c.120C>G (p.Tyr40Ter)	6	137143923	rs61753238	C	G	CpGtv	PEX7	215100	0	0	0	1.5	0	0.027	No - Cov	stop_gained
301	NM_000288.3(PEX7):c.653C>T (p.Ala218Val)	6	137191047	rs121909151	C	T	CpGti	PEX7	215100	3e-05	66730	0	99.05	100	0.9998	Yes	missense
302	NM_000288.3(PEX7):c.649G>A (p.Gly217Arg)	6	137191043	rs121909152	G	A	CpGti	PEX7	215100	1.5e-05	66740	0	99.04	100	0.9998	Yes	missense
303	NM_000288.3(PEX7):c.694C>T (p.Arg232Ter)	6	137191088	rs121909153	C	T	CpGti	PEX7	215100	0	66740	0	98.93	100	1	Yes	stop_gained
304	NM_000288.3(PEX7):c.875T>A (p.Leu292Ter)	6	137219351	rs1805137	T	A	nonCpGtv	PEX7	215100	0.000419778	66702	0	72.09	71	0.9988	Yes	stop_gained
305	NM_000288.3(PEX7):c.188+1G>C	6	137146410	rs267608254	G	C	nonCpGtv	PEX7	215100	0	0	0	71.1	70	0.9995	Yes	splice_region
306	NM_000288.3(PEX7):c.903+1G>C	6	137219380	rs148591292	G	C	nonCpGtv	PEX7	215100	0.000105042	66640	0	61.79	58	0.9983	Yes	splice_region
307	NM_003560.2(PLA2G6):c.2370T>G (p.Tyr790Ter)	22	38508219	rs121908680	A	C	nonCpGtv	PLA3G6	256600	0.000118147	42320	0	29.33	20	0.7541	No - Cov	stop_gained
308	NM_003560.2(PLA2G6):c.929T>A (p.Val310Glu)	22	38528986	rs121908682	A	T	nonCpGtv	PLA3G6	256600	0	10808	0	17.59	7	0.1962	No - Cov	missense
309	NM_003560.2(PLA2G6):c.109C>T (p.Arg37Ter)	22	38565325	rs200075782	G	A	CpGti	PLA3G6	256600	6.03e-05	66362	0	52.03	45	0.9936	Yes	stop_gained
310	NM_002693.2(POLG):c.1399G>A (p.Ala467Thr)	15	89870432	rs113994095	C	T	nonCpGti	POLG	203700	0.000839379	66716	0	92.86	100	0.9997	Yes	missense
311	NM_002693.2(POLG):c.3218C>T (p.Pro1073Leu)	15	89862217	rs267606959	G	A	CpGti	POLG	203700	0	66628	0	81.07	84	0.9964	Yes	missense
312	NM_002693.2(POLG):c.2542G>A (p.Gly848Ser)	15	89865023	rs113994098	C	T	CpGti	POLG	203700	0.000209933	66688	0	72.62	73	0.9972	Yes	missense
313	NM_002693.2(POLG):c.2243G>C (p.Trp748Ser)	15	89866657	rs113994097	C	G	nonCpGtv	POLG	203700	0.000937547	66130	0	49.98	42	0.9912	Yes	missense
314	NM_002693.2(POLG):c.2617G>T (p.Glu873Ter)	15	89864473	rs121918047	C	A	nonCpGtv	POLG	203700	0	0	0	49.13	44	0.9926	Yes	stop_gained
315	NM_001243766.1(POMGNT1):c.1649G>A (p.Ser550Asn)	1	46656145	rs193919335	C	T	nonCpGti	POMGNT1	253280	0	66738	0	96.26	100	1	Yes	missense
316	NM_001243766.1(POMGNT1):c.643C>T (p.Arg215Ter)	1	46660525	rs386834034	G	A	CpGti	POMGNT1	253280	3.01e-05	66430	0	91.88	100	0.9876	Yes	stop_gained
317	NM_001243766.1(POMGNT1):c.594C>G (p.Ser198Arg)	1	46660574	rs386834032	G	C	nonCpGtv	POMGNT1	253280	0	0	0	91.05	100	0.9905	Yes	missense
318	NM_001243766.1(POMGNT1):c.667G>A (p.Glu223Lys)	1	46660309	rs386834036	C	T	nonCpGti	POMGNT1	253280	0	0	0	87.09	96	0.9995	Yes	missense
319	NM_001243766.1(POMGNT1):c.1540-2A>G	1	46656458	rs386834016	T	C	nonCpGti	POMGNT1	253280	0	0	0	73.72	73	1	Yes	splice_region
320	NM_001243766.1(POMGNT1):c.806G>A (p.Cys269Tyr)	1	46660019	rs386834037	C	T	nonCpGti	POMGNT1	253280	0	0	0	67.14	65	0.9988	Yes	missense
321	NM_001243766.1(POMGNT1):c.1738C>T (p.Arg580Ter)	1	46655573	rs386834018	G	A	CpGti	POMGNT1	253280	1.52e-05	65752	0	53.14	47	0.9828	Yes	stop_gained
322	NM_001243766.1(POMGNT1):c.1769G>A (p.Trp590Ter)	1	46655542	rs386834019	C	T	nonCpGti	POMGNT1	253280	0	65598	0	52.93	48	0.9797	Yes	stop_gained
323	NM_001243766.1(POMGNT1):c.931C>T (p.Arg311Ter)	1	46659546	rs386834039	G	A	CpGti	POMGNT1	253280	0	0	0	50.62	42	0.9901	Yes	stop_gained
324	NM_001243766.1(POMGNT1):c.932G>A (p.Arg311Gln)	1	46659545	rs193919336	C	T	CpGti	POMGNT1	253280	3.02e-05	66166	0	50.02	41	0.9884	Yes	missense
325	NM_001243766.1(POMGNT1):c.1539+1G>T	1	46657769	rs138642840	C	A	CpGtv	POMGNT1	253280	0	65554	0	45.63	38	0.9915	Yes	splice_region
326	NM_001243766.1(POMGNT1):c.1814G>A (p.Arg605His)	1	46655211	rs267606962	C	T	CpGti	POMGNT1	253280	1.76e-05	56938	0	31.01	24	0.8776	Yes	missense
327	NM_000310.3(PPT1):c.886T>C (p.Trp296Arg)	1	40539768	rs386833669	A	G	nonCpGti	PPT1	256730	0	0	0	96.53	100	1	Yes	missense
328	NM_000310.3(PPT1):c.888G>A (p.Trp296Ter)	1	40539766	rs386833670	C	T	nonCpGti	PPT1	256730	1.5e-05	66732	0	96.52	100	0.9998	Yes	stop_gained
329	NM_000310.3(PPT1):c.541G>A (p.Val181Met)	1	40546155	rs148412181	C	T	CpGti	PPT1	256730	0.000299715	66730	0	96.22	100	0.9998	Yes	missense
330	NM_000310.3(PPT1):c.223A>C (p.Thr75Pro)	1	40558081	rs137852696	T	G	nonCpGtv	PPT1	256730	1.5e-05	66722	0	92.38	100	1	Yes	missense
331	NM_000310.3(PPT1):c.325T>G (p.Tyr109Asp)	1	40557754	rs386833642	A	C	nonCpGtv	PPT1	256730	1.5e-05	66724	0	91.21	100	0.9994	Yes	missense
332	NM_000310.3(PPT1):c.749G>T (p.Gly250Val)	1	40542563	rs386833666	C	A	nonCpGtv	PPT1	256730	0	0	0	90.07	100	0.9998	Yes	missense
333	NM_000310.3(PPT1):c.665T>C (p.Leu222Pro)	1	40544293	rs386833661	A	G	nonCpGti	PPT1	256730	1.5e-05	66736	0	89.86	97	1	Yes	missense
334	NM_000310.3(PPT1):c.125G>A (p.Gly42Glu)	1	40558179	rs386833631	C	T	nonCpGti	PPT1	256730	0	0	0	88.62	96	0.9997	Yes	missense
335	NM_000310.3(PPT1):c.739T>C (p.Tyr247His)	1	40542573	rs386833665	A	G	nonCpGti	PPT1	256730	0	0	0	86.8	94	0.9995	Yes	missense
336	NM_000310.3(PPT1):c.490C>T (p.Arg164Ter)	1	40555128	rs386833649	G	A	CpGti	PPT1	256730	1.5e-05	66726	0	85.42	94.5	1	Yes	stop_gained
337	NM_000310.3(PPT1):c.125-15T>G	1	40558194	rs386833629	A	C	nonCpGtv	PPT1	256730	0	0	0	81.54	85	0.9992	Yes	intronic
338	NM_000310.3(PPT1):c.529C>G (p.Gln177Glu)	1	40555089	rs386833650	G	C	nonCpGtv	PPT1	256730	7.49e-05	66724	0	80.48	85	0.9997	Yes	missense
339	NM_000310.3(PPT1):c.235-3T>C	1	40557847	rs386833636	A	G	nonCpGti	PPT1	256730	0	0	0	77.73	80	0.9981	Yes	splice_region
340	NM_000310.3(PPT1):c.536+1G>A	1	40555081	rs386833651	C	T	nonCpGti	PPT1	256730	0	0	0	75.91	77	0.9997	Yes	splice_region
341	NM_000310.3(PPT1):c.455G>A (p.Cys152Tyr)	1	40555163	rs386833646	C	T	nonCpGti	PPT1	256730	0	0	0	73.93	75	0.9997	Yes	missense
342	NM_000310.3(PPT1):c.451C>T (p.Arg151Ter)	1	40555167	rs137852700	G	A	CpGti	PPT1	256730	0.000299985	66670	0	70.31	70	0.9998	Yes	stop_gained
343	NM_000310.3(PPT1):c.3G>A (p.Met1Ile)	1	40562908	rs386833645	C	T	nonCpGti	PPT1	256730	0	0	0	63.26	65	0.9693	Yes	missense
344	NM_000310.3(PPT1):c.364A>T (p.Arg122Trp)	1	40557070	rs137852695	T	A	nonCpGtv	PPT1	256730	0.000545957	62276	0	40.8	32	0.9715	Yes	missense
345	NM_000310.3(PPT1):c.363-3T>G	1	40557074	rs386833643	A	C	nonCpGtv	PPT1	256730	0	0	0	38.93	30	0.9618	Yes	splice_region
346	NM_001083116.1(PRF1):c.755A>G (p.Asn252Ser)	10	72358722	rs28933375	T	C	nonCpGti	PRF1	603553	0.00524659	66710	3	74.72	75	0.9991	No - Hom	missense
347	NM_001083116.1(PRF1):c.836G>A (p.Cys279Tyr)	10	72358641	rs104894182	C	T	nonCpGti	PRF1	603553	5.99e-05	66730	0	86.62	94	0.9995	Yes	missense
348	NM_001083116.1(PRF1):c.1286G>A (p.Gly429Glu)	10	72358191	rs104894181	C	T	nonCpGti	PRF1	603553	0	0	0	56.64	54	0.9794	Yes	missense
349	NM_001083116.1(PRF1):c.1034C>T (p.Pro345Leu)	10	72358443	rs28933374	G	A	nonCpGti	PRF1	603553	0	65534	0	55.63	54	0.9829	Yes	missense
350	NM_001083116.1(PRF1):c.190C>T (p.Gln64Ter)	10	72360469	rs104894180	G	A	nonCpGti	PRF1	603553	0	0	0	54.44	54	0.9837	Yes	stop_gained
351	NM_001083116.1(PRF1):c.673C>T (p.Arg225Trp)	10	72358804	rs28933973	G	A	CpGti	PRF1	603553	3.01e-05	66532	0	47.21	45	0.9935	Yes	missense
352	NM_001083116.1(PRF1):c.548T>G (p.Val183Gly)	10	72358929	rs104894183	A	C	nonCpGtv	PRF1	603553	0	0	0	43.6	41	0.975	Yes	missense
353	NM_001083116.1(PRF1):c.1122G>A (p.Trp374Ter)	10	72358355	rs104894176	C	T	nonCpGti	PRF1	603553	1.6e-05	62386	0	32.44	29	0.8953	Yes	stop_gained
354	NM_003060.3(SLC22A5):c.248G>T (p.Arg83Leu)	5	131705912	rs72552726	G	T	CpGtv	SLC22A5	212140	3.74e-05	26750	0	12.74	10	0.2262	No - Cov	missense
355	NM_003060.3(SLC22A5):c.396G>A (p.Trp132Ter)	5	131714072	rs72552727	G	A	nonCpGti	SLC22A5	212140	0	66740	0	98.79	100	1	Yes	stop_gained
356	NM_003060.3(SLC22A5):c.845G>A (p.Arg282Gln)	5	131722737	rs386134210	G	A	CpGti	SLC22A5	212140	0	0	0	98.19	100	0.9998	Yes	missense
357	NM_003060.3(SLC22A5):c.844C>T (p.Arg282Ter)	5	131722736	rs121908886	C	T	CpGti	SLC22A5	212140	4.5e-05	66734	0	98.07	100	0.9998	Yes	stop_gained
358	NM_003060.3(SLC22A5):c.1319C>T (p.Thr440Met)	5	131728176	rs72552732	C	T	CpGti	SLC22A5	212140	3e-05	66740	0	97.09	100	1	Yes	missense
359	NM_003060.3(SLC22A5):c.506G>A (p.Arg169Gln)	5	131719847	rs121908889	G	A	CpGti	SLC22A5	212140	4.5e-05	66740	0	96.78	100	1	Yes	missense
360	NM_003060.3(SLC22A5):c.505C>T (p.Arg169Trp)	5	131719846	rs121908890	C	T	CpGti	SLC22A5	212140	1.5e-05	66740	0	96.47	100	1	Yes	missense
361	NM_003060.3(SLC22A5):c.1340A>G (p.Tyr447Cys)	5	131728197	rs386134218	A	G	nonCpGti	SLC22A5	212140	0	0	0	95.04	100	1	Yes	missense
362	NM_003060.3(SLC22A5):c.695C>T (p.Thr232Met)	5	131721062	rs114269482	C	T	CpGti	SLC22A5	212140	0.000119872	66738	0	93.83	100	0.9998	Yes	missense
363	NM_003060.3(SLC22A5):c.632A>G (p.Tyr211Cys)	5	131719973	rs121908888	A	G	nonCpGti	SLC22A5	212140	0	0	0	93.1	100	1	Yes	missense
364	NM_003060.3(SLC22A5):c.1354G>A (p.Glu452Lys)	5	131728211	rs72552734	G	A	CpGti	SLC22A5	212140	3e-05	66738	0	92.78	100	1	Yes	missense
365	NM_003060.3(SLC22A5):c.760C>T (p.Arg254Ter)	5	131721127	rs121908893	C	T	CpGti	SLC22A5	212140	0	66736	0	84.08	87	1	Yes	stop_gained
366	NM_003060.3(SLC22A5):c.1400C>G (p.Ser467Cys)	5	131728257	rs60376624	C	G	nonCpGtv	SLC22A5	212140	0	66730	0	81.76	84	0.9997	Yes	missense
367	NM_003060.3(SLC22A5):c.1403C>G (p.Thr468Arg)	5	131728260	rs386134221	C	G	nonCpGtv	SLC22A5	212140	0	66730	0	81.16	83	0.9998	Yes	missense
368	NM_003060.3(SLC22A5):c.1196G>A (p.Arg399Gln)	5	131726525	rs121908891	G	A	CpGti	SLC22A5	212140	0	0	0	79.11	80	0.9997	Yes	missense
369	NM_003060.3(SLC22A5):c.1433C>T (p.Pro478Leu)	5	131728290	rs72552735	C	T	nonCpGti	SLC22A5	212140	0	0	0	68.75	66	0.9997	Yes	missense
370	NM_003060.3(SLC22A5):c.1051T>C (p.Trp351Arg)	5	131724712	rs68018207	T	C	nonCpGti	SLC22A5	212140	0	0	0	51.04	45	0.9978	Yes	missense
371	NM_003060.3(SLC22A5):c.43G>T (p.Gly15Trp)	5	131705707	rs267607052	G	T	nonCpGtv	SLC22A5	212140	0	64154	0	44.41	42	0.9612	Yes	missense
372	NM_014140.3(SMARCAL1):c.100C>T (p.Gln34Ter)	2	217279527	rs119473035	C	T	nonCpGti	SMARCAL1	242900	0	0	0	94.7	100	0.9978	Yes	stop_gained
373	NM_014140.3(SMARCAL1):c.2542G>T (p.Glu848Ter)	2	217342939	rs119473033	G	T	nonCpGtv	SMARCAL1	242900	0.000164863	66722	0	93.57	100	0.9977	Yes	stop_gained
374	NM_014140.3(SMARCAL1):c.2291G>A (p.Arg764Gln)	2	217340038	rs267607071	G	A	CpGti	SMARCAL1	242900	3e-05	66680	0	89.4	100	0.9995	Yes	missense
375	NM_014140.3(SMARCAL1):c.49C>T (p.Arg17Ter)	2	217279476	rs119473034	C	T	CpGti	SMARCAL1	242900	0	66524	0	89.38	100	0.9918	Yes	stop_gained
376	NM_000543.4(SMPD1):c.880C>A (p.Gln294Lys)	11	6413175	rs120074128	C	A	nonCpGtv	SMPD1	257200	3e-05	66688	0	87.97	98	0.9989	Yes	missense
377	NM_000543.4(SMPD1):c.1406A>C (p.Tyr469Ser)	11	6415191	rs267607074	A	C	nonCpGtv	SMPD1	257200	0	0	0	77.63	80	0.9997	Yes	missense
378	NM_000543.4(SMPD1):c.1493G>T (p.Arg498Leu)	11	6415434	rs120074117	G	T	CpGtv	SMPD1	257200	0.000210438	66528	0	68.87	68	0.996	Yes	missense
379	NM_000543.4(SMPD1):c.1451C>A (p.Ala484Glu)	11	6415236	rs267607075	C	A	nonCpGtv	SMPD1	257200	0	0	0	63.25	61	0.9984	Yes	missense
380	NM_000543.4(SMPD1):c.96G>A (p.Trp32Ter)	11	6411924	rs786204506	G	A	nonCpGti	SMPD1	257200	0	0	0	33.9	32	0.8984	Yes	stop_gained
381	NM_000349.2(STAR):c.772C>T (p.Gln258Ter)	8	38001877	rs104894085	G	A	nonCpGti	STAR	201710	0	36214	0	27.45	16	0.5782	No - Cov	stop_gained
382	NM_000349.2(STAR):c.749G>A (p.Trp250Ter)	8	38001900	rs104894087	C	T	nonCpGti	STAR	201710	0	0	0	24.36	12	0.3748	No - Cov	stop_gained
383	NM_000349.2(STAR):c.650G>C (p.Arg217Thr)	8	38003481	rs137852689	C	G	nonCpGtv	STAR	201710	0	0	0	80.25	85	0.9967	Yes	missense
384	NM_000349.2(STAR):c.577C>T (p.Arg193Ter)	8	38003554	rs387907235	G	A	CpGti	STAR	201710	1.5e-05	66610	0	72.38	74	0.9977	Yes	stop_gained
385	NM_000349.2(STAR):c.653C>T (p.Ala218Val)	8	38002831	rs137852690	G	A	CpGti	STAR	201710	9e-05	66672	0	67.6	67	0.9981	Yes	missense
386	NM_000349.2(STAR):c.562C>T (p.Arg188Cys)	8	38003569	rs104894090	G	A	CpGti	STAR	201710	3e-05	66576	0	65.3	65	0.9974	Yes	missense
387	NM_000349.2(STAR):c.559G>A (p.Val187Met)	8	38003572	rs104894089	C	T	CpGti	STAR	201710	0	0	0	64.1	63	0.9972	Yes	missense
388	NM_000349.2(STAR):c.545G>T (p.Arg182Leu)	8	38003586	rs104894086	C	A	CpGtv	STAR	201710	0	0	0	57.8	56	0.9972	Yes	missense
389	NM_000349.2(STAR):c.545G>A (p.Arg182His)	8	38003586	rs104894086	C	T	CpGti	STAR	201710	0	0	0	57.8	56	0.9972	Yes	missense
390	NM_006019.3(TCIRG1):c.1674-1G>A	11	67816547	rs139617644	G	A	nonCpGti	TCIRG1	259700	0.000210469	66518	0	91.39	100	0.9949	Yes	splice_region
391	NM_004614.4(TK2):c.575G>A (p.Arg192Lys)	16	66551082	rs281865496	C	T	nonCpGti	TK2	609560	0	0	0	98.73	100	1	Yes	missense
392	NM_004614.4(TK2):c.562A>G (p.Thr188Ala)	16	66551095	rs281865495	T	C	nonCpGti	TK2	609560	1.5e-05	66740	0	98.59	100	1	Yes	missense
393	NM_004614.4(TK2):c.547C>T (p.Arg183Trp)	16	66551110	rs137886900	G	A	CpGti	TK2	609560	7.49e-05	66738	0	98.23	100	1	Yes	missense
394	NM_004614.4(TK2):c.547C>G (p.Arg183Gly)	16	66551110	rs137886900	G	C	CpGtv	TK2	609560	4.5e-05	66738	0	98.23	100	1	Yes	missense
395	NM_004614.4(TK2):c.156+2T>C	16	66582879	rs281865499	A	G	nonCpGti	TK2	609560	4.5e-05	66706	0	96.33	100	0.9975	Yes	splice_region
396	NM_004614.4(TK2):c.133C>T (p.Gln45Ter)	16	66582904	rs281865486	G	A	nonCpGti	TK2	609560	0	0	0	95.13	100	0.9977	Yes	stop_gained
397	NM_004614.4(TK2):c.278A>G (p.Asn93Ser)	16	66570874	rs142291440	T	C	nonCpGti	TK2	609560	0	66714	0	91.84	100	0.9991	Yes	missense
398	NM_004614.4(TK2):c.268C>T (p.Arg90Cys)	16	66570884	rs281865489	G	A	CpGti	TK2	609560	0	66718	0	91.6	100	0.9994	Yes	missense
399	NM_004614.4(TK2):c.416C>T (p.Ala139Val)	16	66562930	rs281865494	G	A	nonCpGti	TK2	609560	1.5e-05	66594	0	84	93	0.9977	Yes	missense
400	NM_004614.4(TK2):c.389G>A (p.Arg130Gln)	16	66562957	rs281865492	C	T	CpGti	TK2	609560	0	0	0	82.87	91	0.9958	Yes	missense
401	NM_004614.4(TK2):c.388C>T (p.Arg130Trp)	16	66562958	rs281865493	G	A	CpGti	TK2	609560	0	66578	0	82.4	90	0.996	Yes	missense
402	NM_004614.4(TK2):c.198C>G (p.Cys66Trp)	16	66575815	rs281865488	G	C	nonCpGtv	TK2	609560	0	66730	0	79.5	83	0.9998	Yes	missense
403	NM_004614.4(TK2):c.191C>T (p.Thr64Met)	16	66575822	rs281865487	G	A	CpGti	TK2	609560	1.5e-05	66726	0	79.13	83	0.9998	Yes	missense
404	NM_004614.4(TK2):c.173A>G (p.Asn58Ser)	16	66575840	rs138439950	T	C	nonCpGti	TK2	609560	0	66732	0	76.28	78	0.9994	Yes	missense
405	NM_004614.4(TK2):c.760C>T (p.Arg254Ter)	16	66545909	rs281865498	G	A	CpGti	TK2	609560	0	66726	0	72.9	71	0.9998	Yes	stop_gained
406	NM_004614.4(TK2):c.159C>G (p.Ile53Met)	16	66575854	rs137854432	G	C	nonCpGtv	TK2	609560	0	0	0	71.54	71	0.9994	Yes	missense
407	NM_004614.4(TK2):c.334T>A (p.Tyr112Asn)	16	66565324	rs281865490	A	T	nonCpGtv	TK2	609560	0	0	0	57.65	52	0.9981	Yes	missense
408	NM_004614.4(TK2):c.323C>T (p.Thr108Met)	16	66565335	rs137854431	G	A	CpGti	TK2	609560	3e-05	66596	0	57.53	52	0.998	Yes	missense
409	NM_004614.4(TK2):c.361C>A (p.His121Asn)	16	66565297	rs137854429	G	T	nonCpGtv	TK2	609560	9.03e-05	66472	0	54.25	48	0.9974	Yes	missense
410	NM_004614.4(TK2):c.373C>T (p.Gln125Ter)	16	66565285	rs281865491	G	A	nonCpGti	TK2	609560	0	0	0	51.51	44	0.9964	Yes	stop_gained
411	NM_004614.4(TK2):c.644T>C (p.Leu215Pro)	16	66547689	rs281865497	A	G	nonCpGti	TK2	609560	3.02e-05	66206	0	50.17	44	0.9943	Yes	missense
412	NM_004614.4(TK2):c.635T>A (p.Ile212Asn)	16	66547698	rs137854430	A	T	nonCpGtv	TK2	609560	0	0	0	48	42	0.9919	Yes	missense
413	NM_000391.3(TPP1):c.1551+1G>A	11	6636096	rs786204553	C	T	nonCpGti	TPP1	204500	0	66716	0	95.3	100	0.9983	Yes	splice_region
414	NM_000391.3(TPP1):c.1379G>A (p.Trp460Ter)	11	6636448	rs786204753	C	T	nonCpGti	TPP1	204500	0	0	0	93.31	100	1	Yes	stop_gained
415	NM_000391.3(TPP1):c.851G>T (p.Gly284Val)	11	6637927	rs119455957	C	A	nonCpGtv	TPP1	204500	0	0	0	92.05	100	1	Yes	missense
416	NM_000391.3(TPP1):c.857A>G (p.Asn286Ser)	11	6637921	rs119455958	T	C	nonCpGti	TPP1	204500	0	0	0	90.8	100	1	Yes	missense
417	NM_000391.3(TPP1):c.616C>T (p.Arg206Cys)	11	6638277	rs28940573	G	A	CpGti	TPP1	204500	1.5e-05	66662	0	63.31	60	0.998	Yes	missense

## Sheet: Columns
Column	Meaning
HGVS nomenclature	Nomenclature for the description of sequence variants according to the Human Genome Variation Society
chr	Chromosome
pos	Position on chromosome with hg19 as the reference genome
SNP	SNP id
ref	Reference allele
alt	Alternative allele
type	Mutation type. One of the following four: CpG transitions (CpGti), CpG tranvesion (CpGtv), nonCpG transitions (nonCpGti) and nonCpG tranvesion (nonCpGtv)
gene	Gene
OMIM	Phenotype OMIM number
eur_freq	Allele frequency in ExAC (non-Finnish European population)
eur_AN	Number of individuals typed in ExAC (non-Finnish European population)
hom	Number of homozygotes in ExAC
Cov_mean	Mean coverage across samples
Cov_median	Coverage median
x15	Proportion of individuals genotyped to at least 15x
Included	Indicates if mutation was included (yes) or not (no). If not, the reason is either low coverage (cov) or the presence of homozygotes in ExAC (hom)
Annotation	Indicates if substitution is intronic, exonic (missense or nonsense(aka stop gained)) or in the splice region.
