# Supplementary material for: The population genetics of human disease: The case of recessive, lethal mutations
Source: PLoS Genet. 2017 Sep 28;13(9):e1006915. doi: 10.1371/journal.pgen.1006915 (PMC5619689; doi:10.1371/journal.pgen.1006915)
Supplement: S3 Table — (XLSX) [file pgen.1006915.s003.xlsx]

## Sheet: Sheet1
CHR	POS	Gene	Freq_ExAC	Freq_Counsyl
chr11	71148915	DHCR7	0	0
chr15	80450512	FAH	0	0
chr7	117149197	CFTR	1.5e-05	0
chr7	117170952	CFTR	0	0
chr7	117170953	CFTR	1.55e-05	0
chr7	117174424	CFTR	0	0
chr7	117175301	CFTR	1.5e-05	0
chr7	117227853	CFTR	1.51e-05	0
chr7	117230494	CFTR	3.03e-05	0
chr7	117230498	CFTR	0	0
chr7	117251761	CFTR	0	0
chr7	117282526	CFTR	0	0
chr1	40558081	PPT1	1.5e-05	0.000105223
chr11	71146873	DHCR7	6.99e-05	0.000112916
chr6	137191043	PEX7	1.5e-05	0.000114001
chr11	71146507	DHCR7	1.56e-05	0.000121602
chr1	209823368	LAMB3	3e-05	0.00012342
chr7	117242922	CFTR	0.00014984	0.000183453
chr7	117175339	CFTR	0.000315	0.000190004
chr4	981646	IDUA	0.000873	0.000569975
chr7	117180297	CFTR	7.5e-05	1.31e-05
chr7	117251797	CFTR	1.51e-05	1.31e-05
chr11	71146795	DHCR7	1.57e-05	1.74e-05
chr1	209806023	LAMB3	1.5e-05	1.76e-05
chr5	131721127	SLC22A5	0	1.79e-05
chr7	117174420	CFTR	3.11e-05	1.97e-05
chr7	117199683	CFTR	1.5e-05	1.97e-05
chr11	71146621	DHCR7	3.15e-05	2.61e-05
chr7	117232349	CFTR	0	2.62e-05
chr7	117251771	CFTR	0	2.62e-05
chr7	117232346	CFTR	0	3.28e-05
chr11	71152393	DHCR7	0.000119983	3.47e-05
chr6	137191047	PEX7	3e-05	3.51e-05
chr7	117199602	CFTR	3e-05	3.93e-05
chr7	117149101	CFTR	6e-05	5.24e-05
chr2	219525942	BCS1L	0.0003	6.14e-05
chr15	72645471	HEXA	0	6.21e-05
chr11	6415434	SMPD1	0.00021	6.4e-05
chr7	117180324	CFTR	1.5e-05	6.55e-05
chr7	117174372	CFTR	3.05e-05	6.55e-06
chr7	117227855	CFTR	0	6.55e-06
chr7	117230448	CFTR	0	6.55e-06
chr7	117267694	CFTR	3.01e-05	6.55e-06
chr1	40557070	PPT1	0.000545957	7.01e-05
chr7	117227887	CFTR	1.54e-05	7.21e-05
chr11	6637927	TPP1	0	8.79e-06
chr15	80465435	FAH	8.99e-05	8.79e-06
chr7	117180272	CFTR	0	0
chr7	117232511	CFTR	0	6.55e-06
chr18	21116700	NPC1	0.000405	0.000439139
chr15	80472572	FAH	0.000650566	0.000571228
chr7	117227832	CFTR	0.000406052	0.000530702
chr7	117267591	CFTR	6.04e-05	6.55e-05
chr1	209799066	LAMB3	0.00133923	0.000555389
chr15	80460605	FAH	0.000149885	0.000237279
chr11	71146639	DHCR7	3.26e-05	0.000121602
chr11	71152447	DHCR7	0.00116	0.00160688
chr7	117227883	CFTR	0	0
chr9	133374932	ASS1	0.000317601	0.000423101
chr7	117246808	CFTR	0	0
chr17	78092070	GAA	3.08e-05	2.63e-05
chr7	117227854	CFTR	3.01e-05	0
chr7	117230406	CFTR	0	0
chr7	117149177	CFTR	0.00012	0.00010483
chr7	117171169	CFTR	9.73e-05	0.000150693
chr7	117227865	CFTR	0.000211282	0.000150693
chr7	117227860	CFTR	0.000256263	0.000504495
chr7	117180339	CFTR	1.5e-05	1.31e-05
chr7	117180324	CFTR	1.5e-05	2.62e-05
chr7	117180284	CFTR	4.5e-05	3.93e-05
chr11	71150031	DHCR7	3.01e-05	5.21e-05
chr6	137219380	PEX7	0.000105	0.000149078
chr1	46657769	POMGNT1	0	0.000359996
chr5	118788316	HSD17B4	0.000375872	0.000428029
chr5	118844871	HSD17B4	3e-05	8.92e-06
chr7	117227792	CFTR	0.000165928	0.000124486
chr7	117292931	CFTR	0.000211461	0.000301386
chr7	117282620	CFTR	0.000677	0.000399665
chr7	117251691	CFTR	1.52e-05	3.28e-05
chr7	117267579	CFTR	4.54e-05	3.28e-05
chr7	117230494	CFTR	3.03e-05	4.59e-05
chr7	117149146	CFTR	1.5e-05	0
chr7	117171028	CFTR	0.000603	0.000222764
chr11	71150032	DHCR7	7.53e-05	0.000199774
chr11	71146794	DHCR7	1.57e-05	2.61e-05
chr11	71155082	DHCR7	3.25e-05	6.08e-05
chr1	40555167	PPT1	0.000299985	0.000622567
chr6	137219351	PEX7	0.000419778	0.000684007
chr15	80465431	FAH	0.00022478	0.000105457
chr17	3402294	ASPA	0.000633	0.000233427
chr17	3402354	ASPA	0.000357888	0.000424412
